# Supplementary material for: VGF AQEE- and GGEE-peptides differentiate between dementia types
Source: J Neurol. 2025 Nov 4;272(11):745. doi: 10.1007/s00415-025-13441-1 (PMC12586231; doi:10.1007/s00415-025-13441-1)
Supplement: Supplementary file 3 — Supplementary file3 (Table 1, XLSX 12 KB) [file 415_2025_13441_MOESM3_ESM.xlsx]

## Sheet: Table S1
Table 1. Multiple reaction monitoring (MRM) parameters.
Protein Name	Protein Accession Number	Gene Name	Peptide Sequence	Type of Labeled Standard Peptide	Sequence of AQUA BasicHeavy Peptide	Provider (product number) of Labeled Standard Peptide	Stable Isotope-Labeled Residue	Precursor m/z	Precursor Charge	Product m/z	Product Charge	Fragment Ion	Isotope Label Type	Retention Time (minute)	Entrance Potential (volts)	Collision Energy (volts)	Collision Cell Exit Potential (volts)	Prefilter - ST1 (volts)
Neurosecretory protein VGF	O15240	VGF	AQEEAEAEER					581.255	2	962.406	1	y8	Light	4	10	29.8	48.897	-31
Neurosecretory protein VGF	O15240	VGF	AQEEAEAEER					581.255	2	833.364	1	y7	Light	4	10	29.8	43.09	-31
Neurosecretory protein VGF	O15240	VGF	AQEEAEAEER					581.255	2	704.321	1	y6	Light	4	10	29.8	37.283	-31
Neurosecretory protein VGF	O15240	VGF	AQEEAEAEER	QPrEST		Atlas Antibodies AB, Bromma, Sweden ( 20926)	Arginine (R), +10Da	586.259	2	972.414	1	y8	Heavy	4	10	29.8	49.348	-31
Neurosecretory protein VGF	O15240	VGF	AQEEAEAEER	QPrEST		Atlas Antibodies AB, Bromma, Sweden ( 20926)	Arginine (R), +10Da	586.259	2	843.372	1	y7	Heavy	4	10	29.8	43.541	-31
Neurosecretory protein VGF	O15240	VGF	AQEEAEAEER	QPrEST		Atlas Antibodies AB, Bromma, Sweden ( 20926)	Arginine (R), +10Da	586.259	2	714.329	1	y6	Heavy	4	10	29.8	37.734	-31
